# Supplementary material for: Decoding necrosome assembly: harmonizing signal amplification and attenuation through optimal RIP3 stoichiometry
Source: Nat Commun. 2025 Dec 23;17:405. doi: 10.1038/s41467-025-67098-5 (PMC12796345; doi:10.1038/s41467-025-67098-5)
Supplement: Supplementary file 3 — Supplementary Data 1 [file 41467_2025_67098_MOESM3_ESM.xlsx]

## Sheet: Reagents
Supplementary Data 1. Sources and identifiers of reagents.
Reagent	Source	Identifier
DMEM	Gibco	Cat#12800-082
Fetal Bovine Serum (FBS)	YOSHI	Cat#A1015
Penicillin-Streptomycin Mixed Solution	Basal Media	Cat#S110JV
L-glutamine	Basal Media	Cat#S220JV
Smac mimetic SM-164	APExBIO	Cat#A8815
TNF-α	Thermo Fisher Scientific	Cat#PHC3011
Z-VAD-FMK	Calbiochem	Cat#627610
Cycloheximide	MCE	Cat#HY-12320
Doxycycline	Sigma	Cat#D9891
Turbofect reagent	Thermo Fisher Scientific	Cat#R0531
Polybrene	Sigma	Cat#H9268-5G
CCK-8 reagent	Apexbio	Cat#K1018
Hoechst 33342	Invitrogen	Cat#C10337
Propidium Iodide (PI)	Sigma	Cat#P4170-10MG
Tris-HCl	Biosharp	Cat#B0016KO72300
NaCl	Sinopharm	Cat#10019318
Na2EDTA	GENERAY	Cat#105
EGTA	BBI	Cat#A600077-0100
Triton X-100	Diamond	Cat#A110694-0100
Sodium Pyrophosphate	Sigma	Cat#P8010-500G
β-glycerophosphate	Sigma	Cat#G9422-50G
Na3VO4	Sigma	Cat#450243-10G
Protease Inhibitor Cocktail	MCE	Cat#HY-K0010
Flag-M2 affinity resin	Sigma	Cat#A2220
Tris	Sangon	Cat#A510901-0002
SDS	Sangon	Cat#A500228-0001
Glycerol	Sangon	Cat#A501745-0500
β-mercaptoethanol	RHAWN	Cat#R054202
NuPAGE	Invitrogen	Cat#NP0336BOX
BSA	Jackson ImmunoResearch	Cat#001-000-162
Poly-L-lysine	Sangon	Cat#E607015-0006
Formaldehyde	Sigma-Aldrich	Cat#252549
PBS	Vazyme	Cat#G101-01
Antifade Reagent	Invitrogen	Cat#P36934
Glucose Oxidase	Sigma	Cat#G2133
Catalase	Sigma	Cat#C40
Glucose	BBI	Cat#A600219-0500
DABCO	BBI	Cat#A601472-0100
DTT	BBI	Cat#B645939-001
Sodium Sulfite	BBI	Cat#A100628-0500
HEPES	Sigma	Cat#H4034-100G
Nonidet P-40	Sigma	Cat#56741-50ML-F
Trichloroacetic acid	Sigma	Cat#T6399-5G
Acetone	Sinopharm	Cat#20190716
Sodium deoxycholate	Sigma	Cat#D6750
Tris(2-carboxyethyl)phosphine hydrochloride	Sigma	Cat#C4706
Chloroacetamide	Sigma	Cat#22790
Trypsin	Sigma	Cat#T2600000
TFA	Sigma	Cat#302031-100ML
ACN	Sigma	Cat#1000291000
Formic acid	Sigma	Cat#PHR3559-5X1ML
DDA	Sigma	Cat#D1285-5MG
Acetonitrile	Sigma	Cat#1000291000
DMSO	Invitrogen	Cat#P35379
