# Supplementary material for: Decoding necrosome assembly: harmonizing signal amplification and attenuation through optimal RIP3 stoichiometry
Source: Nat Commun. 2025 Dec 23;17:405. doi: 10.1038/s41467-025-67098-5 (PMC12796345; doi:10.1038/s41467-025-67098-5)
Supplement: Supplementary file 4 — Supplementary Data 2 [file 41467_2025_67098_MOESM4_ESM.xlsx]

## Sheet: Antibodies
Supplementary Data 2. Details of antibodies used in this study.
Antibody	Source	Identifier	Clone	Lot	Dilution	Application in this study
RIP1	Cell Signaling Technology	Cat#3493	D94C12	10/2020	1:150	Immunofluorescence staining
RIP1	Cell Signaling Technology	Cat#3493	D94C12	10/2020	1:1000	Western Blot
phospho Ser166 RIP1	Cell Signaling Technology	Cat#65746	D1L3S	10/2023	1:1000	Western Blot
RIP3	Cell Signaling Technology	Cat#13526	E1Z1D	10/2019	1:1000	Western Blot
phospho Ser227 RIP3	Abcam	Cat#ab209384	Polyclonal	GR3283115-3	1:1000	Western Blot
MLKL	Abcam	Cat#ab184718	Polyclonal	GR3211572-16	1:200	Immunofluorescence staining
MLKL	Abcam	Cat#ab184718	Polyclonal	GR3211572-16	1:1000	Western Blot
phospho Ser358 MLKL	Abcam	Cat#ab187091	Polyclonal	GR212667-41	1:1000	Western Blot
HA	Santa Cruz	Cat#sc-7392	F-7	F119	1:200	Immunofluorescence staining
HA	Santa Cruz	Cat#sc-7392	F-7	F119	1:1000	Western Blot
HA	Cell Signaling Technology	Cat#3724	C29F4	02/2016	1:200	Immunofluorescence staining
HA	Cell Signaling Technology	Cat#3724	C29F4	02/2016	1:1000	Western Blot
HA	Abclonal	Cat#AE008	AMC0503	3600010342	1:200	Immunofluorescence staining
Flag	Abmart	Cat#M20008L	3B9	10207385	1:1000	Immunofluorescence staining
Flag	Abmart	Cat#M20008L	3B9	10207385	1:5000	Western Blot
Flag	BioLegend	Cat#637301	L5	B219947	1:200	Immunofluorescence staining
GAPDH	Proteintech	Cat#60004-1-Ig	1E6D9	10021642	1:5000	Western Blot
Rabbit IgG, AF488	Thermo Fisher	Cat#A11034	Polyclonal	3118727	1:1000	Immunofluorescence staining
Mouse IgG, AF568	Thermo Fisher	Cat#A11004	Polyclonal	2447869	1:1000	Immunofluorescence staining
Rat IgG, AF647	Thermo Fisher	Cat#A21247	Polyclonal	2219256	1:1000	Immunofluorescence staining
Rabbit IgG, CF488A	Biotium	Cat#20015	Polyclonal	22C0208	1:500	Immunofluorescence staining
Rabbit IgG, CF568	Biotium	Cat#20801	Polyclonal	22C0120	1:500	Immunofluorescence staining
Mouse IgG, CF568	Biotium	Cat#20800	Polyclonal	22C0819	1:500	Immunofluorescence staining
Rabbit IgG, CF647	Biotium	Cat#20809	Polyclonal	17C0322	1:500	Immunofluorescence staining
Mouse IgG, CF647	Biotium	Cat#20808	Polyclonal	17C1006	1:500	Immunofluorescence staining
