# Supplementary material for: Decoding necrosome assembly: harmonizing signal amplification and attenuation through optimal RIP3 stoichiometry
Source: Nat Commun. 2025 Dec 23;17:405. doi: 10.1038/s41467-025-67098-5 (PMC12796345; doi:10.1038/s41467-025-67098-5)
Supplement: Supplementary file 7 — Source Data [file 41467_2025_67098_MOESM7_ESM.xlsx]

## Sheet: Figure 1
1b

## Sheet: Figure 2
2c								2d									2f
	Area of necrosome ( × 103 nm2)								Distribution of RIP1 necrosome (%)									Ratio of Caspase-8 to RIP1
	RIP1		RIP3		MLKL				Treatment	TSZ 2 h			TSZ 4 h					Time (h)	Triplicates 1	Triplicates 2	Triplicates 3
	TSZ 2 h	TSZ 4 h	TSZ 2 h	TSZ 4 h	TSZ 2 h	TSZ 4 h				Triplicates 1	Triplicates 2	Triplicates 3	Triplicates 1	Triplicates 2	Triplicates 3			2	0.767315	0.813008	0.787414
	8.18156	31.7657	18.6871	39.3263	17.3026	31.7263			Round Percentage (%)	82.1429	83.3333	81.25	36	37.5	44			3.5	0.527286	0.731364	0.633059
	29.3455	24.6139	16.7877	51.0697	8.21198	14.0102			Rod Percentage (%)	17.8571	16.6667	18.75	64	62.5	56			5.5	0.38517	0.353992	0.176348
	15.9205	16.1616	11.4909	48.2442	12.5104	10.3801												7	0.169507	0.129446	0.173705
	26.3693	24.4018	17.9688	55.8985	10.903	29.633			Distribution of RIP3 necrosome (%)
	16.4713	21.4157	19.8064	38.0199	8.61103	20.6754			Treatment	TSZ 2 h			TSZ 4 h					Ratio of MLKL to RIP1
	9.13355	12.2767	21.2769	101.1	19.3353	24.3632				Triplicates 1	Triplicates 2	Triplicates 3	Triplicates 1	Triplicates 2	Triplicates 3			Time (h)	Triplicates 1	Triplicates 2	Triplicates 3
	8.73692	19.1983	53.8589	56.1165	11.4634	12.9035			Round Percentage (%)	81.25	83.6735	79.452	25.4237	21.1268	38.4615			2	1.58257	0.914655	0.97036
	19.1377	24.5073	14.406	44.9602	7.55359	50.939			Rod Percentage (%)	18.75	16.3265	20.548	74.5763	78.8732	61.5385			3.5	1.11401	1.39851	1.62203
	10.5261	19.3816	14.9238	36.198	21.2353	15.31												5.5	1.20998	1.21809	1.14188
	17.2898	23.7484	24.0018	83.8077	10.3321	37.5276			Distribution of MLKL necrosome (%)									7	1.63458	1.71165	1.98168
	39.3827	12.2135	24.2791	40.7995	9.41608	8.11993			Treatment	TSZ 2 h			TSZ 4 h
	27.1071	33.2159	25.673	60.9978	5.54113	12.6667				Triplicates 1	Triplicates 2	Triplicates 3	Triplicates 1	Triplicates 2	Triplicates 3			Ratio of RIP3 to RIP1
	31.3578	8.85498	35.8451	48.2442	20.5438	23.2662			Round Percentage (%)	80.7692	80	86.3636	46.6667	50	53.3333			Time (h)	Triplicates 1	Triplicates 2	Triplicates 3
	20.3782	27.2691	20.1824	97.5922	12.4658	15.7552			Rod Percentage (%)	19.2308	20	13.6364	53.3333	50	46.6667			2	0	0	0
	28.2885	18.6444	17.6031	23.7739	18.1402	12.0921												3.5	2.51474	2.28976	2.47476
	12.5194	15.4309	24.03	65.8668	5.11711	22.7545												5.5	1.89622	2.63193	2.3468
	11.7395	11.1424	15.6829	29.9566	18.6379	24.4199												7	2.79962	2.36928	2.66865
	19.5743	17.3953	27.8377	36.4225	10.867	30.6983
	21.6814	50.1575	15.4118	38.0198	15.2144	39.3797
	18.2017	18.0153	11.6861	39.8266	9.09917	14.2741
	26.8652	19.8934	21.993	30.6342	14.8003	27.501
	26.8026	23.2167	34.1961	37.656	17.5121	17.5704
	25.0619	17.5431	10.844	22.2225	7.98261	25.0178
	10.6304	25.0353	15.9984	46.508	6.75521	11.3091
	17.7434	51.6924	27.8409	25.8057	7.3158	17.2011
	13.8826	27.2109	19.2001	30.2733	8.87537	11.3664
	15.6735	19.3586	15.4826	22.3043	6.12617	55.9335
	17.2868	14.0145	48.5936	11.6322	17.0016	24.8888
	26.8954	13.6904	12.007	29.6438	20.503	10.8135
	7.01246	15.6586	15.8576	25.4517	24.152	13.2774
	21.478	22.8751	31.894	29.76	5.94403	16.3818
	12.1126	30.9871	74.8136	41.6938	15.0245	32.5546
	6.58133	11.9025	21.1704	28.1739	44.1712	19.2528
	13.2772	12.2755	18.8621	30.982	9.20635	21.4863
	33.6951	21.6282	26.5439	13.8702	10.6816	14.0536
	13.0714	29.9201	12.5823	14.7157	24.41	10.4602
	16.0047	12.2683	37.5738	49.3738	6.36719	34.3698
	14.5993	14.8889	31.0282	32.9755	51.4159
	10.159	15.8802	23.7015	39.1986	22.6211
	11.6066	24.617	20.4315	26.5433	9.71884
	9.82313	39.5591	25.4412	27.1584	11.7659
	21.7256	28.2308	42.6428	10.2553	26.7893
	11.3264	17.2088	20.2059	56.9023	14.9619
	8.85821	13.9483	32.4701	23.9492	10.581
	15.4657	11.9519	34.6855	74.8593	17.0304
	19.0257	12.0584	35.2854	58.4681	18.0909
	13.7343	16.6104	15.0071	33.1736	9.28984
	12.8226	18.0668	50.4278	32.0377	16.4129
	10.5858	12.8417	20.9181	30.75	17.7338
	20.3805	11.8737	32.6205	33.4312	19.3775
	10.9601	9.49092	63.8119	24.6338	18.6387
	5.94094	19.0995	22.071	57.9449	19.3588
	10.6482	7.22907	38.9303	33.1518	25.9189
		12.1362	22.0368	51.9125	9.09274
		15.2515	13.0668	34.6137	18.8457
		56.0033	19.0585	68.0106	22.3439
		5.83811	25.0692	9.27339	58.7596
		6.66159	9.82838	36.301	17.5979
		19.5665	22.3276	22.1636	31.2041
		11.7522	13.5495	21.9379	15.8585
		15.4629	21.2776	37.1206	27.2465
		21.843	17.3356	13.5461	17.796
		10.2059	40.9945	21.7898	16.0601
		5.32409	20.3646	76.138
		14.7479	16.2758	25.7098
		10.9514	14.7483	22.2252
		19.6354	17.4504	37.6289
		9.99272	19.5461	45.879
		22.556	37.0934	34.0657
		10.1079	17.9451	29.0534
		35.2123	25.8311	37.7075
		46.1755	15.1551	25.252
		16.6312	17.5831	44.1075
		20.1905	21.724	22.1422
		14.0418	33.7236	83.2758
		41.3494	8.3515	31.9671
		10.8144	14.7171	49.3675
			21.5757	37.9336
			18.1478	31.4653
			21.2574	28.1317
			25.718	15.6912
			23.6773	35.5833
			13.9807	22.8597
			19.8028	40.7587
			21.1447	25.3133
			18.5635	34.0232
			13.7209	30.7663
			12.9751	39.9608
			35.9899	31.654
			13.2484	22.441
			21.2101	49.2394
			20.5891	39.809
			24.6605	16.0894
			16.3927	54.4847
			22.4212	7.86771
			21.0318	56.774
			24.0435	60.8583
			19.247	41.3105
			19.6825	16.9182
			40.5698	33.8627
			22.5629	53.314
			15.5842	21.8121
			28.7915	28.1875
			21.4702	39.3403
			19.397	22.9991
			36.2277	21.1095
			27.9133	60.6798
			38.689	25.9328
			18.4887	24.4172
			27.5463	19.3074
			16.7106	19.6922
			39.4622	51.7208
			26.1362	96.9954
			27.0376	30.827
				44.5289
				40.5244
				50.8502
				48.6809
				60.3476
				89.5265
				68.6636
				52.4454
				31.6904
				52.4539
				16.8666
				30.6413
				73.6069
				76.9272
				32.3847
				38.235
				64.0271
				64.4906
				31.9873
				110.649
				25.6088
				22.4662
				62.0671
				64.8289
				103.448
				44.8784
				44.697
				51.0513
				43.8757
				45.7471
				37.0193
				34.5988
				27.6214
				31.5081
				36.9979
				41.1842
				64.721
				34.3824
				44.4047
				37.7449
				69.5
				53.8292
				28.4818
				23.5947
				66.9227
				25.7595
				76.1134
				109.655
				102.077
				61.8314
				41.7876
				39.4846
				38.9948
				30.4583

## Sheet: Figure 3
3d								3f				3k				3m
	p-RIP3 (a.u.)								RIP1 Level	p-RIP3 (a.u.)			Flag-tag/HA-tag (localizations)				Stoichiometry ratio of RIP3 to RIP1	p-RIP3 (localizations)
	Time (h)	Sim	Exp						1	0.948143			Flag-MAP7-HA	2Flag-MAP7-HA				TSZ 4 h
	0	0.047426							0.640895	0.958602			1.64646	3.05333			8.78886	961
	0.02	0.049737							0.39286	0.941558			1.81155	2.98739			2.11172	645
	0.04	0.052154							0.199177	1			1.038	1.75087			6.32167	1589
	0.06	0.054681							0	0			1.81707	1.80038			3.06067	1131
	0.08	0.057324											1.15441	2.04876			8.82909	37
	0.1	0.060087											2.01457	2.00799			2.40409	1762
	0.12	0.062973						3i					1.33626	2.45149			2.42139	1454
	0.14	0.065989							Flag-tag/HA-tag (a.u.)				1.08817	2.2403			3.22749	2242
	0.16	0.069138							Flag-MAP7-HA	2Flag-MAP7-HA			0.94737	3.23855			2.88777	2111
	0.18	0.072426							1.25765	1.99331			1.67211	3.85325			2.52972	2543
	0.2	0.075858							1.05685	2.14168			1.0089	1.75271			2.0146	1378
	0.22	0.079439							0.761713	1.82386			1.8172	2.23383			2.61376	1933
	0.24	0.083173							1.27603	1.80468			1.61681	1.77121			2.06494	1628
	0.26	0.087066							1.30874	1.84984			1.78763	2.51242			1.56421	1236
	0.28	0.091123							1.27195	1.9294			1.17464	2.7121			2.40312	1161
	0.3	0.095349							1.1688	1.87159			1.31201	2.06713			0.994057	445
	0.32	0.09975							1.38349	1.79644			1.83069	1.80777			2.17632	1115
	0.34	0.104331							1.43584	1.64809			1.1742	1.67055			4.7132	2001
	0.36	0.109097							1.51413	1.59266			1.43482	3.8114			5.59355	1419
	0.38	0.114052							1.0935	1.88944			1.32852	1.98725			5.94221	508
	0.4	0.119203							0.702241	1.73938			1.11879	3.44026			8.89782	1451
	0.42	0.124553							1.02123	1.68907			0.62544	1.78448			5.56878	1041
	0.44	0.130108							1.04648	1.92265			1.54864	2.52154			6.93708	1347
	0.46	0.135873							0.755389	1.45618			1.24768	2.47059			7.58052	965
	0.48	0.141851							0.707416	1.46972			2.19367	3.47465			5.38484	468
	0.5	0.148047							0.955405	1.68962			1.22148	3.68261			4.20407	866
	0.52	0.154465							0.635988	1.43942			0.99784	2.02707			3.04653	385
	0.54	0.161109							1.01267	1.44069			0.59505	2.272			5.01366	951
	0.56	0.167982							0.526961	2.10741			1.00572	2.16718			7.35388	1876
	0.58	0.175086							0.583923	2.15741			1.57435	1.94302			7.79041	303
	0.6	0.182426							0.754723	2.15243			1.79715	3.03928			6.52294	772
	0.62	0.190002							0.899539	2.12151			1.26867	2.57585			7.14572	812
	0.64	0.197816							0.868259	1.55288			1.07135	2.36837			2.66525	1898
	0.66	0.20587							0.656408	2.50675			1.37191	2.34497			4.79614	1701
	0.68	0.214165							0.637304	2.18735			1.17236	2.60083			4.52465	499
	0.7	0.2227							0.866444	1.51755			1.1876	2.74203			7.6824	279
	0.72	0.231475							0.781832	2.18702			1.25946	2.33641			1.30334	283
	0.74	0.240489							1.29949	2.0424			1.19715	2.74409			2.75352	1169
	0.76	0.24974							1.11093	1.86421			1.33043	1.26765			2.32669	61
	0.78	0.259225							1.28114	1.95678			1.2632	2.21333			1.97336	896
	0.8	0.268941							1.20486	1.97427			1.27842	2.14948			2.22728	1092
	0.82	0.278885							0.702924	1.93512			1.08	2.30014			1.9715	971
	0.84	0.28905							0.677756	1.99137			0.97869	1.73047			1.90472	2704
	0.86	0.299433							0.588362	1.91151			1.48574	2.07432			1.36207	756
	0.88	0.310026							0.663298	1.73782			1.43493	1.94026			1.84434	1057
	0.9	0.320821							0.71069	1.83369							1.78075	196
	0.92	0.331812							1.36002	1.55344							3.11662	447
	0.94	0.34299							1.02652	1.85766							1.21328	939
	0.96	0.354344							1.02693	1.65174							1.25307	825
	0.98	0.365864															1.39783	1099
	1	0.377541															3.11591	871
	1.02	0.389361															3.3981	1818
	1.04	0.401312															3.76129	1407
	1.06	0.413382															3.35548	1172
	1.08	0.425557															2.85958	1820
	1.1	0.437823															5.89019	533
	1.12	0.450166															5.34985	111
	1.14	0.46257															1.90789	1301
	1.16	0.475021															2.72781	832
	1.18	0.487503															4.33288	37
	1.2	0.5															4.00042	425
	1.22	0.512497															3.64781	829
	1.24	0.524979															2.38371	781
	1.26	0.53743															2.26826	136
	1.28	0.549834															4.99915	1036
	1.3	0.562177															4.47344	944
	1.32	0.574443															3.27863	1484
	1.34	0.586618															2.18881	747
	1.36	0.598688															3.62675	539
	1.38	0.610639															2.34282	1149
	1.4	0.622459															2.4162	641
	1.42	0.634136															1.92514	947
	1.44	0.645656															2.29332	861
	1.46	0.65701															1.9881	1646
	1.48	0.668188															1.7629	890
	1.5	0.679179															4.97352	701
	1.52	0.689974															1.77097	415
	1.54	0.700567															4.48333	916
	1.56	0.71095															2.4543	1098
	1.58	0.721115															1.65059	649
	1.6	0.731059															2.29072	1100
	1.62	0.740775															3.55638	404
	1.64	0.75026															2.81042	340
	1.66	0.759511															3.14622	792
	1.68	0.768525															3.7796	920
	1.7	0.7773															1.91522	1198
	1.72	0.785835															8.86437	386
	1.74	0.79413															2.14972	274
	1.76	0.802184															2.32045	996
	1.78	0.809998
	1.8	0.817574
	1.82	0.824914
	1.84	0.832018
	1.86	0.838891
	1.88	0.845535
	1.9	0.851953
	1.92	0.858149
	1.94	0.864127
	1.96	0.869892
	1.98	0.875447
	2	0.880797	0.816797
	2.02	0.885948
	2.04	0.890903
	2.06	0.895669
	2.08	0.90025
	2.1	0.904651
	2.12	0.908877
	2.14	0.912934
	2.16	0.916827
	2.18	0.920561
	2.2	0.924142
	2.22	0.927574
	2.24	0.930862
	2.26	0.934011
	2.28	0.937027
	2.3	0.939913
	2.32	0.942676
	2.34	0.945319
	2.36	0.947846
	2.38	0.950263
	2.4	0.952574
	2.42	0.954783
	2.44	0.956893
	2.46	0.958909
	2.48	0.960834
	2.5	0.962673
	2.52	0.964429
	2.54	0.966105
	2.56	0.967705
	2.58	0.969231
	2.6	0.970688
	2.62	0.972077
	2.64	0.973403
	2.66	0.974667
	2.68	0.975873
	2.7	0.977023
	2.72	0.978119
	2.74	0.979164
	2.76	0.98016
	2.78	0.981109
	2.8	0.982014
	2.82	0.982876
	2.84	0.983698
	2.86	0.98448
	2.88	0.985226
	2.9	0.985936
	2.92	0.986613
	2.94	0.987258
	2.96	0.987872
	2.98	0.988456
	3	0.989013
	3.02	0.989543
	3.04	0.990048
	3.06	0.990529
	3.08	0.990987
	3.1	0.991423
	3.12	0.991837
	3.14	0.992232
	3.16	0.992608
	3.18	0.992966
	3.2	0.993307
	3.22	0.993631
	3.24	0.99394
	3.26	0.994234
	3.28	0.994514
	3.3	0.99478
	3.32	0.995033
	3.34	0.995274
	3.36	0.995504
	3.38	0.995722
	3.4	0.99593
	3.42	0.996128
	3.44	0.996316
	3.46	0.996495
	3.48	0.996665
	3.5	0.996827
	3.52	0.996982
	3.54	0.997128
	3.56	0.997268
	3.58	0.997401
	3.6	0.997527
	3.62	0.997648
	3.64	0.997762
	3.66	0.997871
	3.68	0.997975
	3.7	0.998073
	3.72	0.998167
	3.74	0.998256
	3.76	0.998341
	3.78	0.998422
	3.8	0.998499
	3.82	0.998572
	3.84	0.998641
	3.86	0.998708
	3.88	0.998771
	3.9	0.99883
	3.92	0.998887
	3.94	0.998942
	3.96	0.998993
	3.98	0.999042
	4	0.999089	1
	4.02	0.999133
	4.04	0.999176
	4.06	0.999216
	4.08	0.999254
	4.1	0.99929
	4.12	0.999325
	4.14	0.999358
	4.16	0.999389
	4.18	0.999419
	4.2	0.999447
	4.22	0.999474
	4.24	0.9995
	4.26	0.999524
	4.28	0.999547
	4.3	0.999569
	4.32	0.99959
	4.34	0.99961
	4.36	0.999629
	4.38	0.999647
	4.4	0.999665
	4.42	0.999681
	4.44	0.999697
	4.46	0.999711
	4.48	0.999725
	4.5	0.999739
	4.52	0.999752
	4.54	0.999764
	4.56	0.999775
	4.58	0.999786
	4.6	0.999797
	4.62	0.999806
	4.64	0.999816
	4.66	0.999825
	4.68	0.999833
	4.7	0.999842
	4.72	0.999849
	4.74	0.999857
	4.76	0.999864
	4.78	0.99987
	4.8	0.999877
	4.82	0.999883
	4.84	0.999888
	4.86	0.999894
	4.88	0.999899
	4.9	0.999904
	4.92	0.999909
	4.94	0.999913
	4.96	0.999917
	4.98	0.999921
	5	0.999925

## Sheet: Figure 4
4j
	Stoichiometry ratio of RIP3 to RIP1	p-MLKL (localizations)
	2.32148	139
	7.38314	140
	4.86339	113
	1.85094	189
	0.650537	8
	1.28469	110
	4.63701	213
	1.63586	103
	1.50866	164
	2.911	19
	5.95901	142
	2.71046	55
	1.09432	220
	0.888258	60
	2.31168	10
	3.05141	344
	3.73134	344
	3.74002	0
	4.72863	89
	2.83051	265
	4.68068	494
	6.22957	295
	5.39712	8
	4.61013	249
	1.28105	336
	1.84153	0
	1.86366	127
	4.6257	194
	9.00187	241
	6.02543	3
	1.01178	706
	3.75396	358
	1.68084	536
	1.85483	531
	1.52435	117
	2.84842	155
	2.81899	75
	1.37491	22
	7.30167	80
	1.716	328
	6.99755	37
	1.57483	0
	4.34579	39
	6.82166	27
	1.75062	340
	3.15882	58
	2.50022	705
	3.22822	183
	3.97683	4
	2.74763	112
	1.00791	119
	1.41606	0
	2.15589	131
	1.69103	186
	1.03487	238
	1.45844	94
	3.46742	86
	3.35502	170
	1.88812	49
	2.74763	192
	1.34896	205
	1.87706	397
	1.09994	267
	0.829569	6
	0.707422	100
	3.59437	30
	2.21203	124
	4.55057	52
	7.07259	21
	2.2793	1
	7.99282	55
	6.02755	16
	1.37838	43
	6.72859	218
	8.90137	1
	3.76705	3
	0.905547	195
	0.863097	179
	1.01806	70
	2.58774	343
	3.06339	152
	3.44139	35
	2.86369	99
	1.84196	436
	5.95165	1
	2.17175	244
	4.47761	167
	3.73134	9
	2.98507	160
	1.72297	79
	4.91884	45
	1.20802	45
	2.18641	24
	5.14668	193
	2.38566	632
	1.82028	252
	1.85403	860
	3.02819	30
	1.85735	324
	1.71032	27
	2.68866	4
	2.62744	100
	1.49609	6
	3.87825	4
	2.31751	239
	4.60273	109
	3.70042	363
	3.88599	595
	3.95563	179
	1.28139	423
	3.62221	0
	4.09238	574
	1.83753	408
	3.02152	534
	2.28435	166
	7.44634	100
	1.1156	1
	5.12852	46
	1.42893	49
	6.4873	2
	3.02372	575
	1.75858	31

## Sheet: Figure 5
5d					5e						5g						5i						5j					5k
						Area of RIP3 clusters ( ×103 nm2)						Area of RIP3 clusters ( ×103 nm2)						Area of RIP3 clusters ( ×103 nm2)						IP HA-RIP3/Input HA-RIP3					Cell death (%)							average	Mean Diff.	95.00% CI of diff.	Two-Way ANOVA Tukey's multiple comparisons test	Adjusted P Value
						TNF (0.1 ng/mL)	TNF (1 ng/mL)	TNF (5 ng/mL)	TNF (10 ng/mL)			RIP3 expression Level						MLKL expression Level						Vec	MLKL				Treatments	Cell		Triplicates 1	Triplicates 2	Triplicates 3
						94.931	17.3828	41.3928	16.6487			1	2.05	2.61	3.46			0.3	0.4	0.69	1			1	0.411409				DMSO	HeLa Flag-RIP3		1.4	1.4	0.53		1.11	0.95	-1.621 to 3.521	ns	0.4364
						73.0179	46.4967	81.316	20.1165			18.6688	34.9516	48.7488	71.4342			85.5853	31.4376	18.1686	32.5067			1	0.533918					HeLa MLKL-KO Flag-RIP3		0.05	0.32	0.11		0.16
						42.5525	15.0049	30.7664	20.6023			15.2053	25.0967	56.1911	124.987			60.6266	46.1625	31.5124	18.7291			1	0.592797				2 h TSZ	HeLa Flag-RIP3		8.61	6.25	8.61		7.82333	7.643	5.072 to 10.21	****	<0.0001
						51.1488	27.8383	28.1235	35.1024			41.4466	83.0346	115.611	61.6512			65.0904	81.6916	32.4398	27.9815									HeLa MLKL-KO Flag-RIP3		0.43	0.11	0		0.18
						27.5174	59.5073	44.3988	11.3353			6.36213	58.8812	36.9154	164.858			67.6106	30.8765	67.042	28.8028		average	1	0.512708				4 h TSZ	HeLa Flag-RIP3		19.39	25.6	23.92		22.97	22.62	20.05 to 25.19	****	<0.0001
						55.3117	23.1159	45.0185	34.3214			12.8042	23.1787	41.9501	119.14			95.0594	119.91	37.9387	56.2268		Two-tailed Unpaired t test							HeLa MLKL-KO Flag-RIP3		0.14	0.45	0.47		0.353333
						77.4487	58.2805	26.3539	8.91935			10.7682	40.3528	86.0033	58.8477			112.109	107.004	39.5077	42.9637		P value	0.0008
						26.6111	51.0382	85.1444	41.7941			11.5874	25.5115	50.8449	82.1469			128.419	40.0051	63.8185	22.0792		t, df	t=9.121, df=4
						39.7127	41.0521	51.2091	26.807			26.4715	40.2586	59.3741	91.7522			76.3669	144.956	20.7236	35.7602							5m
						61.4286	38.5688	59.201	11.1542			42.2869	58.1088	63.6559	82.3995			27.7163	43.9852	66.0661	12.0099								Length of RIP3 rods (nm)
						92.2191	66.5165	18.3368	30.6433			11.6798	57.9643	163.134	89.8382			137.846	38.9896	110.805	23.5686								HeLa Flag-RIP3		HeLa MLKL-KO Flag-RIP3
						11.3355	25.9842	37.8932	35.9979			43.9872	76.9907	27.4695	133.327			112.796	53.8982	19.1934	57.0599								2 h TSZ	4 h TSZ	2 h TSZ	4 h TSZ
						69.9098	168.821	15.736	20.8433			35.4278	24.8093	53.7708	42.3049			113.517	74.5379	46.0842	29.4243								274.683	266.428	581.286	654.17
						89.5233	16.6012	19.1206	9.7496			25.2655	68.7867	16.1681	40.0378			83.2619	24.6335	33.0165	26.2123								218.779	126.714	771.208	226.781
						70.5555	35.535	15.4005	22.2546			40.212	18.264	48.5568	54.2023			41.8836	87.3235	99.3103	15.0228								156.014	404.164	1003.38	548.256
						76.7628	115.025	18.1732	16.347			27.2603	23.8283	65.7303	74.4953			36.2102	70.0246	56.6258	46.1964								151.045	183.268	614.979	266.428
						46.8178	51.9685	16.3237	24.5403			105.315	65.4442	95.9761	41.9345			47.473	36.6914	40.4988	63.1781								187.275	280.726	858.528	335.802
						51.6841	35.0704	81.0023	56.8149			12.5594	52.5554	15.274	68.7412			89.0265	72.9109	43.0705	22.4686								406.45	254.878	215.213	589.258
						50.4267	31.7257	33.2571	10.3332			27.4263	28.8437	73.0486	89.5062			78.7824	68.1434	27.3098	37.0553								418.136	204.9	564.689	734.022
						46.1951	53.5712	21.5198	31.9295			27.1522	26.0199	49.4451	61.4481			77.2349	20.8368	43.7121	59.9299								139.65	291.955	437.921	527.952
						31.1098	58.1221	94.6163	25.7702			18.7676	82.032	38.6051	108.452			93.185	36.1955	40.4644	70.4293								138.42	211.103	378.196	429.945
						111.028	78.0537	39.4255	6.85348			22.3347	81.6889	69.2217	77.0032			135.632	42.3337	29.9707	72.9201								197.086	262.712	481.151	475.37
						120.717	46.018	29.2312	26.0386			28.706	54.9152	134.077	80.5893			81.3608	66.013	36.4753	10.77								202.936	147.755	356.222	429.563
						99.5046	97.9911	18.4739	21.2941			21.4851	108.665	53.5864	68.4725			128.284	53.7404	35.6907	23.825								150.986	198.812	481.534	340.165
5f						91.424	54.1954	62.1273	16.3158			33.9487	34.9615	22.7978	50.6369			96.2216	58.2707	40.6407	36.358								261.009	181.922	817.799	412.241
						116.66	37.8829	91.2966	17.3923				153.433	28.9012	46.0477			105.292	74.0939	34.4613	117.459								174.363	270.016	443.867	440.488
						52.7937	47.6419	39.9123	64.3901				22.2061	77.1249	103.97			80.8283	55.0126	31.9138	22.1937								186.919	259.18	644.345	432.871
						134.045	113.584	26.6423	25.7208				84.3356	54.0298	65.2444			21.6812	33.9495	46.8776	68.8984								178.885	320.767	511.56	570.438
							47.6331	26.5982	10.1102				35.5694	139.472	137.419			46.0572	12.0886	50.1868	14.4013								167.992	243.537	389.612	384.634
							41.3966	15.1108	26.169				22.542	101.555	81.3399			108.158	40.8404	84.6123	17.7972								177.015	192.666	278.694	506.32
							69.2365	58.3305	13.8459				17.6491	45.4153	71.8101			42.895	36.2112	29.6698	32.9919								174.246	146.852	149.888	197.753
							63.6706	55.5417	16.6122					54.6709	96.601			83.7675	36.0527	81.2529	44.3563								217.976	278.823	287.644	360.094
							88.5005	34.1019	18.1319					67.4804	74.16			27.7987	90.7309	56.3037	17.6383								183.268	259.338	170.773	444.8
							31.5003	36.3419	33.6746					29.7106	95.8904			145.796	43.3934	29.2821	15.6853								204.9	312.783	247.043	187.416
							100.649	29.4119	43.0836					29.3999	21.1835			96.274	50.8763	46.0795	91.0479								186.398	267.042	204.9	161.899
							35.0219	54.6385	14.1062					67.8004	39.4811			42.2475	97.3812	97.4724	23.7368								195.069	167.443	127.519	276.502
							72.4732	32.2108	26.3916					14.2745	51.6418			72.2344	33.4641	39.3774	21.962								160.384	257.992	269.181	557.455
							44.9229	26.7498	35.4871					81.3978	139.948			77.7462	21.3549	24.9767	20.0717								113.228	224.365	183.268	391.416
							12.1841	27.5174	56.4022					148.322	48.8144			125.388	22.0721	46.6368	37.0131								111.954	179.2	120.755	209.404
							23.0905	18.6301	87.6224					27.6048	40.8461			27.5188	85.0248	73.409	36.315								167.992	389.612	231.906	676.302
							19.1903	46.855	66.3869					115.993	43.2963			68.9309	73.8485	36.0684	42.2151								238.18	400.09	212.746	223.101
							36.7005	13.6236	125.46					42.2822	19.2804				49.4881	82.1123	29.9375								204.45	267.425	223.909	317.936
							101.229	23.2573	42.6696					29.874	156.28				80.9652	52.0443	22.8073								149.82	338.717	221.055	451.577
							34.0865	66.9962	73.6142						75.2665				90.0677	26.5857	22.4469								413.07	177.938	243.284	213.703
							20.3446	16.8531	48.8642						107.908				71.3228	32.9402	33.5188								330.985	488.962	188.99	344.472
							33.3377	52.38	51.13						84.1261				49.8494	38.4938	29.3328								129.766	455.121	229.152	404.63
							53.876	15.2399	26.7977						45.0436				97.4034	61.5206	50.231								313.796	351.476	162.035	303.812
5h							48.1995	114.321	42.9122						33.0982				58.3478	55.419	23.0321								174.099	192.958	253.589	406.418
								28.117	29.6554						43.3026				40.6514	35.7328	51.1501								135.614	314.187	255.76	495.132
								38.4758	20.3506						36.8404				40.5458	45.1656	15.6013								235.325	240.49	456.872	733.518
								37.6512	17.5979						64.7502				63.0859	33.3964	40.3386								272.226	526.851	402.997	1630.79
								66.0612	44.7015						24.2695				78.4143	106.844	11.8871								226.184	324.954	608.505	495.283
								84.0077	26.7755						85.0388				50.819	46.0469	52.5132								173.185	433.124	309.657	916.09
								21.0397	25.4274						98.2688				47.1962	84.7267	48.7527								168.965	285.715	197.676	744.724
								38.9318	44.0452						49.6				23.6475	75.639	29.0363								184.271	317.817	217.6	361.894
								73.5835	91.1539						63.5514				30.1081	51.9574	17.3869								177.823	123.106	239.637	389.749
								9.7098	43.6548						33.1946				34.9238	101.064	10.2581								123.733	515.389	232.964	377.6
								12.0568	17.5564						20.3205				86.8334	91.9311	35.7554								149.41	166.892	372.082	833.054
								45.013	17.6684						20.8981				40.3706	54.7917	13.5627								143.822	641.984	588.313	301.937
								26.911	77.1431						25.9446				121.844	34.6985	24.9099								95.101	307.733	194.648	549.984
								18.8502	58.154						19.9864				56.9102	34.3268	78.2442								177.938	243.705	292.446	700.427
								15.2396	26.5085						44.9945				59.942	36.6114	49.5782								137.86	364.8	334.09	696.18
								47.6438	11.2967						59.2196				48.8875	39.8653	72.5709								131.939	364.8	234.715	676.692
								11.768	18.9248						54.6624				64.9489	43.4369	30.1835								237.685	337.884	245.296	797.434
									15.8612						21.0156				75.419	53.8438	57.923								120.117	450.189	147.339	1159.83
									123.645						52.7702					34.1039	38.1353								98.988	818.025	293.145	275.2
									5.77485						69.3416					55.5846	24.8327								120.458	139.411	236.8	1459.86
									45.0933						78.7285					122.304	29.064								160.288	307.733	283.485	1088.79
									15.7921						61.3186					41.4127	48.4279								141.706	352.93	181.019	295.889
									10.9457						33.3548					114.436	17.6565								185.71	439.415	335.314	498.235
									37.4352						81.4879					49.5069	38.0267								186.59	172.325	164.73	254.12
									7.35195						77.1868					29.2196	44.1058								173.539	238.094	204.9	228.598
									29.2957						84.6003					31.8555	52.3372								199.584	156.244	181.019	771.717
									30.4497						86.6693					69.886	36.7619								234.715	255.62	257.992	620.599
									13.0343						70.2173					63.7448	26.1215								204.099	325.143	213.898	568.379
									30.4742						69.8959					45.4465	47.6639								288.16	271.114	160.128	474.818
									21.5775						69.5752					60.53	66.3231								281.891		104.968	916.673
									11.7131						77.1913					34.4865	35.2517								180.226		249.272	332.441
									14.4725						56.3019					61.4739	96.2819								284.206		174.686	370.938
									19.4854						101.071					96.5474	58.2158										118.01	512.704
															36.5429					50.3408	22.2466										332.061	290.778
															33.1303					32.0934	33.7542										181.245	170.814
						Necrosome counts per cell									118.967					29.3352	18.8952										268.037	262.4
						TNF (0.1 ng/mL)	TNF (1 ng/mL)	TNF (5 ng/mL)	TNF (10 ng/mL)						60.38					64.7177	12.8129										274.828	285.97
						12	13	17	36						64.3399					32.5487	50.5603										164.543	401.938
						12	6	23	11						64.1409					37.8523	46.8555										140.363	186.071
						4	29	24	33						49.7004					33.9334	42.6012										184.715	325.476
																				61.785	37.111										200.352	275.49
																				57.5521	42.9262										187.93	248.271
												Necrosome counts per cell									63.4403										216.562	323.994
												RIP3 expression Level									32.8924										122.94	204.8
												1	2.05	2.61	3.46						13.3627										150.434	234.391
												10	10	11	24						26.7308										203.697	175.343
												6	12	19	36						12.7769										122.272	303.291
												8	8	12	26						41.5323										355.877	172.692
																															154.132	292.888
																															213.61	311.847
																		Necrosome counts per cell													194.964	623.486
																		MLKL expression Level													226.455	249.9
																		0.3	0.4	0.69	1										166.4	333.474
																		15	18	46	16										117.488	239.31
																		10	28	27	51										157.419	206.119
																		15	18	15	27										115.378	250.094
																															153.6	276.371
																															148.86	240.459
																															151.045	438.818
																															145.942	386.193
																															206.096	561.794
																															525.268	367.274
																															503.977	387.745
																															249.272	1018.79
																															103.197	932.794
																															270.092	1068.79
																															206.096	998.783
																															268.037	986.236
																															424.238	900.832
																															515.984	1223.52
																															374.988	725.908
																															384.852	637.614
																															435.2	522.205
																															194.332	510.215
																															463.503	352.538
																															250.991	1019.06
																																1034.15
																																972.945
																																714.513
																																1192.91
																																1069.57
																																1039.58
																																955.817
																																379.886
																																515.918
																																368.406
																																377.969
																																638.674
																																516.712
																																707.593
																																247.257
																																538.865
																																883.566
																																473.378
																																485.469
																																978.01
																																953.223
																																897.944
																																814.6
																																338.954
																											average		195.352	295.208	292.568	533.21
																											Mean Diff.		-97.22		-238
																											95.00% CI of diff.		-181.0 to -13.45		-320.2 to -155.8
																											Two-Way ANOVA Tukey's multiple comparisons test		*		****
																											Adjusted P Value		0.0154		<0.0001

## Sheet: Figure 6
6f
	TNF level (ng/mL)	p-RIP3/RIP3	p-MLKL/MLKL
	0.1	0.75432	0.4327
	1	0.95008	0.76477
	5	1	1
	10	0.93676	0.96183
	RIP3 Level	p-RIP3/RIP3	p-MLKL/MLKL
	0.34926	1	0.51625
	0.63486	0.92	0.82015
	0.82698	0.87	1
	1	0.85	0.93101
	MLKL Level	p-RIP3/RIP3	p-MLKL/MLKL
	1	1	0.20872
	0.70725	0.92895	0.19854
	0.45279	0.87352	0.49579
	0.37578	0.82629	1

## Sheet: Figure 7
7a								7e
	Cleaved Caspase-8 (a.u.)								Cell viability (%)						average	Mean Diff.	95.00% CI of diff.	Two-Way ANOVA Tukey's multiple comparisons test	Adjusted P Value
	Time (h)	Sim	Exp						TC (Time)	Type	Triplicates 1	Triplicates 2	Triplicates 3
	0	0							0 h	WT	93.1038	93.9686	97.6495		94.9073	0.6375	-5.480 to 6.755	ns	0.8279
	0.02	6.31e-09								RIP1-KO	96.8735	94.8833	91.0527		94.2698
	0.04	7.65e-08							3 h	WT	93.5861	95.3213	94.5784		94.4953	0.7521	-5.365 to 6.869	ns	0.7977
	0.06	3.29e-07								RIP1-KO	100	84.9881	96.2415		93.7432
	0.08	9.28e-07							6 h	WT	80.1707	76.135	74.9986		77.1015	11.01	4.894 to 17.13	**	0.0015
	0.1	2.07e-06								RIP1-KO	67.7588	64.865	65.6467		66.0901
	0.12	3.99e-06							9 h	WT	33.5772	34.2647	33.1892		33.677	18.29	12.18 to 24.41	****	<0.0001
	0.14	6.96e-06								RIP1-KO	19.2527	15.0008	11.8964		15.3833
	0.16	1.12e-05
	0.18	1.72e-05
	0.2	2.51e-05						7f
	0.22	3.54e-05							Cleaved Caspase-8 (a.u.)
	0.24	4.84e-05							TC (Time)	C8 WT	C8 RIP1-KO	c-FLIP WT	c-FLIP RIP1-KO
	0.26	6.46e-05							0 h	0.000151	0.001327	1	0.957395
	0.28	8.43e-05							3 h	0.034323	0.033457	0.962156	0.802573
	0.3	0.000108							6 h	0.262959	0.492556	0.625455	0.340315
	0.32	0.000136		7b					9 h	0.49849	1	0.324693	0.175407
	0.34	0.00017			RIP1 Level	Caspase-8 in complex (a.u.)
	0.36	0.000208			1	1
	0.38	0.000253			0.547956	0.666521
	0.4	0.000305			0.285587	0.003827
	0.42	0.000363			0	0
	0.44	0.000429
	0.46	0.000504
	0.48	0.000587		7d
	0.5	0.00068			RIP1 Level	p-RIP3 (a.u.)
	0.52	0.000783			1	0.305882
	0.54	0.000897			0.612795	0.710311
	0.56	0.001023			0.322812	1
	0.58	0.00116			0.051081	0.483393
	0.6	0.001311			0	0
	0.62	0.001475
	0.64	0.001654
	0.66	0.001848
	0.68	0.002057
	0.7	0.002284
	0.72	0.002527
	0.74	0.002789
	0.76	0.003071
	0.78	0.003372
	0.8	0.003693
	0.82	0.004037
	0.84	0.004402
	0.86	0.004792
	0.88	0.005205
	0.9	0.005644
	0.92	0.006108
	0.94	0.0066
	0.96	0.00712
	0.98	0.007668
	1	0.008247
	1.02	0.008856
	1.04	0.009498
	1.06	0.010172
	1.08	0.01088
	1.1	0.011623
	1.12	0.012402
	1.14	0.013218
	1.16	0.014072
	1.18	0.014965
	1.2	0.015898
	1.22	0.016873
	1.24	0.01789
	1.26	0.018951
	1.28	0.020056
	1.3	0.021207
	1.32	0.022406
	1.34	0.023652
	1.36	0.024948
	1.38	0.026294
	1.4	0.027692
	1.42	0.029143
	1.44	0.030648
	1.46	0.032208
	1.48	0.033825
	1.5	0.035499
	1.52	0.037233
	1.54	0.039027
	1.56	0.040883
	1.58	0.042801
	1.6	0.044784
	1.62	0.046832
	1.64	0.048947
	1.66	0.051131
	1.68	0.053383
	1.7	0.055707
	1.72	0.058102
	1.74	0.060572
	1.76	0.063116
	1.78	0.065736
	1.8	0.068434
	1.82	0.071211
	1.84	0.074069
	1.86	0.077008
	1.88	0.080031
	1.9	0.083139
	1.92	0.086333
	1.94	0.089614
	1.96	0.092985
	1.98	0.096447
	2	0.1	0.166235
	2.02	0.1036
	2.04	0.1072
	2.06	0.1108
	2.08	0.1144
	2.1	0.118
	2.12	0.1216
	2.14	0.1252
	2.16	0.1288
	2.18	0.1324
	2.2	0.136
	2.22	0.1396
	2.24	0.1432
	2.26	0.1468
	2.28	0.1504
	2.3	0.154
	2.32	0.1576
	2.34	0.1612
	2.36	0.1648
	2.38	0.1684
	2.4	0.172
	2.42	0.1756
	2.44	0.1792
	2.46	0.1828
	2.48	0.1864
	2.5	0.19
	2.52	0.1936
	2.54	0.1972
	2.56	0.2008
	2.58	0.2044
	2.6	0.208
	2.62	0.2116
	2.64	0.2152
	2.66	0.2188
	2.68	0.2224
	2.7	0.226
	2.72	0.2296
	2.74	0.2332
	2.76	0.2368
	2.78	0.2404
	2.8	0.244
	2.82	0.2476
	2.84	0.2512
	2.86	0.2548
	2.88	0.2584
	2.9	0.262
	2.92	0.2656
	2.94	0.2692
	2.96	0.2728
	2.98	0.2764
	3	0.28
	3.02	0.2836
	3.04	0.2872
	3.06	0.2908
	3.08	0.2944
	3.1	0.298
	3.12	0.3016
	3.14	0.3052
	3.16	0.3088
	3.18	0.3124
	3.2	0.316
	3.22	0.3196
	3.24	0.3232
	3.26	0.3268
	3.28	0.3304
	3.3	0.334
	3.32	0.3376
	3.34	0.3412
	3.36	0.3448
	3.38	0.3484
	3.4	0.352
	3.42	0.3556
	3.44	0.3592
	3.46	0.3628
	3.48	0.3664
	3.5	0.37
	3.52	0.3736
	3.54	0.3772
	3.56	0.3808
	3.58	0.3844
	3.6	0.388
	3.62	0.3916
	3.64	0.3952
	3.66	0.3988
	3.68	0.4024
	3.7	0.406
	3.72	0.4096
	3.74	0.4132
	3.76	0.4168
	3.78	0.4204
	3.8	0.424
	3.82	0.4276
	3.84	0.4312
	3.86	0.4348
	3.88	0.4384
	3.9	0.442
	3.92	0.4456
	3.94	0.4492
	3.96	0.4528
	3.98	0.4564
	4	0.46	0.520184
	4.02	0.4636
	4.04	0.4672
	4.06	0.4708
	4.08	0.4744
	4.1	0.478
	4.12	0.4816
	4.14	0.4852
	4.16	0.4888
	4.18	0.4924
	4.2	0.496
	4.22	0.4996
	4.24	0.5032
	4.26	0.5068
	4.28	0.5104
	4.3	0.514
	4.32	0.5176
	4.34	0.5212
	4.36	0.5248
	4.38	0.5284
	4.4	0.532
	4.42	0.5356
	4.44	0.5392
	4.46	0.5428
	4.48	0.5464
	4.5	0.55
	4.52	0.5536
	4.54	0.5572
	4.56	0.5608
	4.58	0.5644
	4.6	0.568
	4.62	0.5716
	4.64	0.5752
	4.66	0.5788
	4.68	0.5824
	4.7	0.586
	4.72	0.5896
	4.74	0.5932
	4.76	0.5968
	4.78	0.6004
	4.8	0.604
	4.82	0.6076
	4.84	0.6112
	4.86	0.6148
	4.88	0.6184
	4.9	0.622
	4.92	0.6256
	4.94	0.6292
	4.96	0.6328
	4.98	0.6364
	5	0.64
	5.02	0.6436
	5.04	0.6472
	5.06	0.6508
	5.08	0.6544
	5.1	0.658
	5.12	0.6616
	5.14	0.6652
	5.16	0.6688
	5.18	0.6724
	5.2	0.676
	5.22	0.6796
	5.24	0.6832
	5.26	0.6868
	5.28	0.6904
	5.3	0.694
	5.32	0.6976
	5.34	0.7012
	5.36	0.7048
	5.38	0.7084
	5.4	0.712
	5.42	0.7156
	5.44	0.7192
	5.46	0.7228
	5.48	0.7264
	5.5	0.73
	5.52	0.7336
	5.54	0.7372
	5.56	0.7408
	5.58	0.7444
	5.6	0.748
	5.62	0.7516
	5.64	0.7552
	5.66	0.7588
	5.68	0.7624
	5.7	0.766
	5.72	0.7696
	5.74	0.7732
	5.76	0.7768
	5.78	0.7804
	5.8	0.784
	5.82	0.7876
	5.84	0.7912
	5.86	0.7948
	5.88	0.7984
	5.9	0.802
	5.92	0.8056
	5.94	0.8092
	5.96	0.8128
	5.98	0.8164
	6	0.82	1
	6.02	0.8236
	6.04	0.8272
	6.06	0.8308
	6.08	0.8344
	6.1	0.838
	6.12	0.8416
	6.14	0.8452
	6.16	0.8488
	6.18	0.8524
	6.2	0.856
	6.22	0.8596
	6.24	0.8632
	6.26	0.8668
	6.28	0.8704
	6.3	0.874
	6.32	0.8776
	6.34	0.8812
	6.36	0.8848
	6.38	0.8884
	6.4	0.892
	6.42	0.8956
	6.44	0.8992
	6.46	0.9028
	6.48	0.9064
	6.5	0.91
	6.52	0.9136
	6.54	0.9172
	6.56	0.9208
	6.58	0.9244
	6.6	0.928
	6.62	0.9316
	6.64	0.9352
	6.66	0.9388
	6.68	0.9424
	6.7	0.946
	6.72	0.9496
	6.74	0.9532
	6.76	0.9568
	6.78	0.9604
	6.8	0.964
	6.82	0.9676
	6.84	0.9712
	6.86	0.9748
	6.88	0.9784
	6.9	0.982
	6.92	0.9856
	6.94	0.9892
	6.96	0.9928
	6.98	0.9964
	7	1

## Sheet: Supplementary Figure 2
	Relative RIP1 abundance (Flag-RIP3 IP)					Ratio to RIP1 (Flag-RIP3 IP)
	Time (h)	Triplicates 1	Triplicates 2	Triplicates 3		Time (h)	CASP8			MLKL			PPM1B			PDK1
	0	0.098914	0.264242	0.0749			Triplicates 1	Triplicates 2	Triplicates 3	Triplicates 1	Triplicates 2	Triplicates 3	Triplicates 1	Triplicates 2	Triplicates 3	Triplicates 1	Triplicates 2	Triplicates 3
	2	0.180115	0.139011	0.26931		0	0	0	0	0	0	0	0	0	0	0	0	0
	3.5	0.0817	0.313923	0.226933		2	0.767315	0.813008	0.787414	1.58257	0.914655	0.97036	10.1859	5.14543	3.96784	0.749057	0.215257	0.587749
	5.5	0.555349	1.13304	0.577659		3.5	0.527286	0.731364	0.633059	1.114	1.39851	1.62203	3.97796	4.77482	3.30869	0.178383	0.371304	0.498919
	7	0.876276	1.18088	0.942843		5.5	0.38517	0.353992	0.176348	1.20998	1.21809	1.14188	2.6541	0.823954	2.08425	0.119257	0.099012	0.093768
						7	0.169507	0.129446	0.173705	1.63458	1.71165	1.98168	1.866	1.21539	1.62257	0.132168	0.104305	0.172793
	Relative RIP3 abundance (Flag-MLKL IP)					Ratio to RIP3 (Flag-MLKL IP)
	Time (h)	Triplicates 1	Triplicates 2	Triplicates 3		Time (h)	RIP1			CASP1			Clic1			GCLM			IL1RAP
	0	0.244901	0.209412	0.339377			Triplicates 1	Triplicates 2	Triplicates 3	Triplicates 1	Triplicates 2	Triplicates 3	Triplicates 1	Triplicates 2	Triplicates 3	Triplicates 1	Triplicates 2	Triplicates 3	Triplicates 1	Triplicates 2	Triplicates 3
	2	0.087043	0.467696	0.614586		0	0	0	0	0.230195	0.22666	0.220536	0.064681	0.081393	0.045886	0.162227	0.273892	0.156464	0.337672	0.472794	0.252457
	3.5	0.437133	0.90839	0.60168		2	0	0	0	0.859607	0.183647	0.076385	0.053107	0.048276	0.03057	0.335213	0.248845	0.0685	0.762785	0.125826	0.249059
	5.5	0.841893	1.07792	1.08018		3.5	0.397655	0.436728	0.40408	0.181416	0.135312	0.131398	0.073776	0.047513	0.045769	0.169571	0.162055	0.160862	0.139782	0.116481	0.1228
	7	0.848034	1.02276	0.912323		5.5	0.527365	0.379949	0.426113	0.164576	0.105751	0.101234	0.067921	0.062083	0.071265	0.115069	0.104613	0.067945	0.18843	0.169245	0.233297
						7	0.357191	0.422069	0.374722	0.151397	0.201087	0.143355	0.090234	0.120467	0.088659	0.162112	0.086684	0.110896	0.320195	0.374577	0.359683
	Relative TRADD abundance (Flag-TNFR1 IP)					Ratio to TRADD (Flag-TNFR1 IP)
	Time (min)	Triplicates 1	Triplicates 2	Triplicates 3		Time (min)	RIP1			TRAF2			NEMO			IKKA			IKKB
	0	0.012855	0.009615	0.018905			Triplicates 1	Triplicates 2	Triplicates 3	Triplicates 1	Triplicates 2	Triplicates 3	Triplicates 1	Triplicates 2	Triplicates 3	Triplicates 1	Triplicates 2	Triplicates 3	Triplicates 1	Triplicates 2	Triplicates 3
	5	1.07926	0.888789	1.03195		5	1.24087	1.39118	1.0959	0.091763	0.098162	0.087737	0.006497	0.006064	0.003316	0.002346	0.002525	0.001201	0.001892	0.003426	0.002254
	15	0.705542	0.654878	0.845342		15	0.950962	0.954277	0.91938	0.20441	0.168603	0.108367	0.002447	0.00552	0.005274	0.005358	0.002544	0.003139	9.3e-05	0.001278	0.001008
	30	0.474286	0.499039	0.60898		30	0.973509	0.894979	0.950628	0.231891	0.197681	0.224464	0.003186	0.002194	0.003946	0.008426	0.005197	0.006933	0.002725	0.001626	0.001706
	45	0.305599	0.481443	0.525448		45	0.732565	0.949393	1.06432	0.219926	0.167849	0.144775	0.004657	0.000747	0.002198	0.007933	0.005642	0.004539	0.003186	0.001269	0.001816
	60	0.452879	0.38286	0.451235		60	0.922737	1.04865	1.04268	0.237503	0.209084	0.202257	0.002844	0.003971	0.008815	0.009385	0.002869	0.005314	0.001579	0.002899	0.001789
